# Supplementary material for: Effect of Latilactobacillus curvatus HY7601 and Lactiplantibacillus plantarum KY1032 on Serum Triglyceride Levels and the Gut–Metabolic Axis: A Randomized, Double-Blind, Placebo-Controlled Clinical Trial
Source: Nutrients. 2026 May 27;18(11):1713. doi: 10.3390/nu18111713 (PMC13259388; doi:10.3390/nu18111713)
Supplement: Supplementary file 1 [file nutrients-18-01713-s001.zip]

Archive with 1 entries (1 files):
- nutrients-4325821-supplementary.pdf
